# Supplementary material for: Effects of Age, Sex, and Social Network on Antibiotic Resistance Genes in the Gut Microbiome of Tibetan Macaques (Macaca thibetana)
Source: Ecol Evol. 2026 Feb 20;16(2):e73137. doi: 10.1002/ece3.73137 (PMC12928124; doi:10.1002/ece3.73137)
Supplement: Supplementary file 3 — Table S2: The Eigenvector centrality coefficient of each individual. [file ECE3-16-e73137-s004.xlsx]

## Sheet: Sheet1
Table S2 The Eigenvector centrality coefficient of each individual
SampleID	Individual name	Eigenvector centrality coefficient
S1	YL	0.680753
S2	TQS	1
S3	TQ	0.505155
S4	NM	0.929204
S5	DZ	0.140389
S6	YCH	0.388512
S7	TXH	0.479536
S8	TQL	0.837151
S9	TXX	0.746184
S10	THX	0.184673
S11	WM	0.117942
S12	YXK	0.5439
S13	LB	0.16434
S14	BM	0.154759
S15	YXM	0.125981
S16	YCL	0.254656
S17	TQG	0.712899
S18	TH	0.893827
S19	THY	0.638072
S20	TQY	0.447446
S21	TFH	0.33439
