# Supplementary material for: Effects of Age, Sex, and Social Network on Antibiotic Resistance Genes in the Gut Microbiome of Tibetan Macaques (Macaca thibetana)
Source: Ecol Evol. 2026 Feb 20;16(2):e73137. doi: 10.1002/ece3.73137 (PMC12928124; doi:10.1002/ece3.73137)
Supplement: Supplementary file 4 — Table S3: The influence of gender, age, and eigenvector centrality coefficient on diversity index. [file ECE3-16-e73137-s002.xlsx]

## Sheet: Sheet1
Table S3 The influence of gender,age and eigenvector centrality coefficient on diversity index
	Sobs			Shannon			BetaDiversity
	Estimate	t value	Pr(>|t|)	Estimate	t value	Pr(>|t|)	Estimate	t value	Pr(>|t|)
Sex	1.45	0.057	0.9555	-0.4296	-1.247	0.229	-0.003191	-0.522	0.608
Age	-1.884	-0.694	0.4972	-0.0024	-0.066	0.948	-2.712e-05	-0.042	0.967
Eigenvector centrality coefficient	3.211	0.067	0.9477	-0.0789	-0.122	0.905	-0.002807	-0.244	0.81
